# Supplementary material for: Systematical Ingredient Investigations of Ficus tikoua Bur. Fruit and Immunoregulatory and Antioxidant Effects of Different Fractions
Source: Molecules. 2022 Oct 14;27(20):6880. doi: 10.3390/molecules27206880 (PMC9608957; doi:10.3390/molecules27206880)
Supplement: Supplementary file 1 [file molecules-27-06880-s001.zip]

Archive with 1 entries (1 files):
- molecules-1946241-supplementary .pdf
